# Supplementary material for: Interlayer and Intralayer Excitons in AlN/WS2 Heterostructure
Source: Materials (Basel). 2022 Nov 23;15(23):8318. doi: 10.3390/ma15238318 (PMC9735989; doi:10.3390/ma15238318)
Supplement: Supplementary file 1 [file materials-15-08318-s001.zip]

Archive with 1 entries (1 files):
- materials-1990183-supplementary.pdf
